# Supplementary material for: Stable DNA Aptamer–Metal–Organic Framework as Horseradish Peroxidase Mimic for Ultra-Sensitive Detection of Carcinoembryonic Antigen in Serum
Source: Gels. 2021 Oct 25;7(4):181. doi: 10.3390/gels7040181 (PMC8628696; doi:10.3390/gels7040181)
Supplement: Supplementary file 1 [file gels-07-00181-s001.zip]

Archive with 1 entries (1 files):
- gels-1384750-supplementary.pdf
